# Supplementary material for: Ni2P Nanoparticle-Inserted Porous Layered NiO Hetero-Structured Nanosheets as a Durable Catalyst for the Electro-Oxidation of Urea
Source: Nanomaterials (Basel). 2022 Oct 17;12(20):3633. doi: 10.3390/nano12203633 (PMC9611741; doi:10.3390/nano12203633)
Supplement: Supplementary file 1 [file nanomaterials-12-03633-s001.zip]

Archive with 1 entries (1 files):
- nanomaterials-1930157-supplementary.pdf
